# Supplementary material for: Predictors of Peripheral Retinal Non-Perfusion in Clinically Significant Diabetic Macular Edema
Source: J Clin Med. 2024 Dec 26;14(1):52. doi: 10.3390/jcm14010052 (PMC11722121; doi:10.3390/jcm14010052)
Supplement: Supplementary file 1 [file jcm-14-00052-s001.zip]

Archive with 1 entries (1 files):
- jcm-3354984-supplementary.docx
